# Supplementary material for: Geographical Distribution Dynamics of Acorus calamus in China Under Climate Change
Source: Plants (Basel). 2024 Nov 29;13(23):3352. doi: 10.3390/plants13233352 (PMC11644658; doi:10.3390/plants13233352)
Supplement: Supplementary file 1 [file plants-13-03352-s001.zip]

Archive with 1 entries (1 files):
- plants-3311531-Supplementary Materials.pdf
